# Supplementary material for: Increased hospitalizations for decompensated heart failure and acute myocardial infarction during mild winters: A seven-year experience in the public health system of the largest city in Latin America
Source: PLoS One. 2018 Jan 4;13(1):e0190733. doi: 10.1371/journal.pone.0190733 (PMC5754126; doi:10.1371/journal.pone.0190733)
Supplement: S1 Dataset — (XLS) [file pone.0190733.s001.xls]

## Sheet: Data
datas	AMI hosp	HF hosp	temp	Sex
Jan/2008	179	309	22.025	2
Feb/2008	396	632	23	2
Mar/2008	401	599	22.25	2
Apr/2008	464	654	21.075	2
May/2008	539	903	17.825	2
Jun/2008	570	897	17.55	2
Jul/2008	678	1051	17.65	2
Aug/2008	635	1060	18.725	2
Sep/2008	637	1067	18.325	2
Oct/2008	701	1009	21	2
Nov/2008	416	748	20.9	2
Dec/2008	457	802	21.5	2
Jan/2009	409	720	22.4667	2
Feb/2009	436	691	23.8	2
Mar/2009	538	886	23.8667	2
Apr/2009	495	741	19.225	1
May/2009	630	929	18.45	1
Jun/2009	592	872	14.85	1
Jul/2009	619	1015	15.7	1
Aug/2009	558	1091	17.15	1
Sep/2009	559	1093	18.525	1
Oct/2009	522	942	18.825	1
Nov/2009	519	916	23.05	1
Dec/2009	484	829	21.6	1
Jan/2010	595	912	22.55	1
Feb/2010	503	799	23.8	1
Mar/2010	548	775	22.15	1
Apr/2010	563	840	19.775	1
May/2010	572	889	17.625	1
Jun/2010	669	1006	15.55	1
Jul/2010	597	909	17.325	2
Aug/2010	698	1076	17	2
Sep/2010	645	1049	19.45	2
Oct/2010	612	1039	18.525	2
Nov/2010	643	1106	21.2	2
Dec/2010	612	963	22.825	2
Jan/2011	634	849	24.075	2
Feb/2011	632	864	24.825	2
Mar/2011	622	877	22.325	2
Apr/2011	582	910	22.175	2
May/2011	613	867	18.25	2
Jun/2011	581	876	16.475	2
Jul/2011	752	1106	18.05	2
Aug/2011	718	1140	18.725	2
Sep/2011	734	1053	18.65	2
Oct/2011	642	985	20.8	1
Nov/2011	703	1020	20.475	1
Dec/2011	619	995	22.675	1
Jan/2012	618	833	21.9667	1
Feb/2012	661	888	25.25	1
Mar/2012	643	859	23.4167	1
Apr/2012	668	825	22.3833	1
May/2012	644	871	20.0333	1
Jun/2012	730	976	19.6667	1
Jul/2012	735	964	18.8	1
Aug/2012	742	1024	20.0714	1
Sep/2012	685	894	20.7222	1
Oct/2012	689	939	22.5	1
Nov/2012	688	873	21.4333	1
Dec/2012	608	726	24.5333	1
Jan/2013	855	847	22	2
Feb/2013	626	809	23.5	2
Mar/2013	660	750	22.175	2
Apr/2013	639	908	20.6125	2
May/2013	723	922	19.4875	2
Jun/2013	611	886	18.05	2
Jul/2013	646	1047	15.9375	2
Aug/2013	842	1113	17.2875	2
Sep/2013	702	1101	18.65	2
Oct/2013	730	1115	19.4125	2
Nov/2013	748	971	21.2	2
Dec/2013	582	783	22.875	2
Jan/2014	756	925	24.9125	2
Feb/2014	621	797	25.05	2
Mar/2014	533	845	22.5625	2
Apr/2014	642	787	20.26	1
May/2014	698	904	18.3889	1
Jun/2014	683	856	18.2444	1
Jul/2014	721	1052	16.9889	1
Aug/2014	767	1098	18.0444	1
Sep/2014	736	944	19.9222	1
Oct/2014	718	937	21.1111	1
Nov/2014	700	936	21.2556	1
Dec/2014	645	790	22.9875	1
Jan/2015	699	800		1
Feb/2015	714	707		1
Mar/2015	676	746		1
Apr/2015	655	765		1
				1
				1
				2
				2
				2
				2
				2
				2
				2
				2
				2
				2
				2
				2
				2
				2
				2
				1
				1
				1
				1
				1
				1
				1
				1
				1
				1
				1
				1
				1
				1
				1
				2
				2
				2
				2
				2
				2
				2
				2
				2
				2
				2
				2
				2
				2
				2
				1
				1
				1
				1
				1
				1
				1
				1
				1
				1
				1
				1
				1
				1
				1
				2
				2
				2
				2
				2
				2
				2
				2
				2
				2
				2
				2
				2
				2
				2
				1
				1
				1
				1
				1
				1
				1
				1
				1
				1
				1
				1
				1
				1
				1
				2
				2
				2
				2
				2
				2
				2
				2
				2
				2
				2
				2
				2
				2
				2
				1
				1
				1
				1
				1
				1
				1
				1
				1
				1
				1
				1
				1
				1
				1

## Sheet: Age-Sex Analysis
																							Year	Period	Sex	Age Range	HF hosp	AMI hosp	Both HF+AMI	Days
																							2008	1	2	1	60	33	93	270
																							2008	2	2	1	18	7	25	90
																							2009	1	2	1	65	21	86	270
																							2009	2	2	1	28	7	35	90
																							2010	1	2	1	63	24	87	270
																							2010	2	2	1	25	14	39	90
																							2011	1	2	1	74	34	108	270
																							2011	2	2	1	16	12	28	90
																							2012	1	2	1	64	34	98	270
																							2012	2	2	1	20	8	28	90
																							2013	1	2	1	69	24	93	270
																							2013	2	2	1	24	9	33	90
																							2014	1	2	1	61	30	91	270
																							2014	2	2	1	17	5	22	90
																							2015	1	2	1	15	10	25	120
																							2008	1	1	1	76	8	84	270
																							2008	2	1	1	18	5	23	90
																							2009	1	1	1	66	3	69	270
																							2009	2	1	1	31	6	37	90
																							2010	1	1	1	56	5	61	270
																							2010	2	1	1	22	2	24	90
																							2011	1	1	1	71	6	77	270
																							2011	2	1	1	25	1	26	90
																							2012	1	1	1	58	10	68	270
																							2012	2	1	1	18	1	19	90
																							2013	1	1	1	59	7	66	270
																							2013	2	1	1	19	1	20	90
																							2014	1	1	1	65	9	74	270
																							2014	2	1	1	18	4	22	90
																							2015	1	1	1	21	6	27	120
																							2008	1	2	2	180	114	294	270
																							2008	2	2	2	60	40	100	90
																							2009	1	2	2	168	105	273	270
																							2009	2	2	2	74	26	100	90
																							2010	1	2	2	183	115	298	270
																							2010	2	2	2	54	42	96	90
																							2011	1	2	2	184	129	313	270
																							2011	2	2	2	60	32	92	90
																							2012	1	2	2	170	150	320	270
																							2012	2	2	2	66	56	122	90
																							2013	1	2	2	165	120	285	270
																							2013	2	2	2	58	52	110	90
																							2014	1	2	2	168	134	302	270
																							2014	2	2	2	56	40	96	90
																							2015	1	2	2	42	41	83	120
																							2008	1	1	2	166	24	190	270
																							2008	2	1	2	59	10	69	90
																							2009	1	1	2	130	36	166	270
																							2009	2	1	2	44	13	57	90
																							2010	1	1	2	104	48	152	270
																							2010	2	1	2	34	14	48	90
																							2011	1	1	2	121	36	157	270
																							2011	2	1	2	43	17	60	90
																							2012	1	1	2	142	53	195	270
																							2012	2	1	2	39	19	58	90
																							2013	1	1	2	118	42	160	270
																							2013	2	1	2	45	13	58	90
																							2014	1	1	2	109	40	149	270
																							2014	2	1	2	31	14	45	90
																							2015	1	1	2	29	19	48	120
																							2008	1	2	3	349	424	773	270
																							2008	2	2	3	116	157	273	90
																							2009	1	2	3	389	447	836	270
																							2009	2	2	3	134	153	287	90
																							2010	1	2	3	367	474	841	270
																							2010	2	2	3	139	155	294	90
																							2011	1	2	3	421	469	890	270
																							2011	2	2	3	151	185	336	90
																							2012	1	2	3	354	558	912	270
																							2012	2	2	3	132	189	321	90
																							2013	1	2	3	418	534	952	270
																							2013	2	2	3	157	176	333	90
																							2014	1	2	3	408	526	934	270
																							2014	2	2	3	164	210	374	90
																							2015	1	2	3	125	169	294	120
																							2008	1	1	3	286	158	444	270
																							2008	2	1	3	100	80	180	90
																							2009	1	1	3	287	203	490	270
																							2009	2	1	3	98	64	162	90
																							2010	1	1	3	316	199	515	270
																							2010	2	1	3	102	71	173	90
																							2011	1	1	3	307	230	537	270
																							2011	2	1	3	127	95	222	90
																							2012	1	1	3	260	237	497	270
																							2012	2	1	3	78	80	158	90
																							2013	1	1	3	273	253	526	270
																							2013	2	1	3	113	72	185	90
																							2014	1	1	3	252	239	491	270
																							2014	2	1	3	114	75	189	90
																							2015	1	1	3	82	96	178	120
																							2008	1	2	4	722	780	1502	270
																							2008	2	2	4	303	394	697	90
																							2009	1	2	4	755	877	1632	270
																							2009	2	2	4	351	316	667	90
																							2010	1	2	4	935	1030	1965	270
																							2010	2	2	4	326	382	708	90
																							2011	1	2	4	886	1094	1980	270
																							2011	2	2	4	330	416	746	90
																							2012	1	2	4	846	1177	2023	270
																							2012	2	2	4	298	410	708	90
																							2013	1	2	4	835	1253	2088	270
																							2013	2	2	4	317	412	729	90
																							2014	1	2	4	752	1157	1909	270
																							2014	2	2	4	274	395	669	90
																							2015	1	2	4	258	478	736	120
																							2008	1	1	4	518	361	879	270
																							2008	2	1	4	221	131	352	90
																							2009	1	1	4	590	387	977	270
																							2009	2	1	4	239	122	361	90
																							2010	1	1	4	618	425	1043	270
																							2010	2	1	4	247	162	409	90
																							2011	1	1	4	584	465	1049	270
																							2011	2	1	4	220	179	399	90
																							2012	1	1	4	611	503	1114	270
																							2012	2	1	4	225	179	404	90
																							2013	1	1	4	598	569	1167	270
																							2013	2	1	4	243	182	425	90
																							2014	1	1	4	539	525	1064	270
																							2014	2	1	4	183	214	397	90
																							2015	1	1	4	151	191	342	120
																							2008	1	2	5	880	793	1673	270
																							2008	2	2	5	359	324	683	90
																							2009	1	2	5	944	809	1753	270
																							2009	2	2	5	377	272	649	90
																							2010	1	2	5	1002	886	1888	270
																							2010	2	2	5	393	347	740	90
																							2011	1	2	5	1026	938	1964	270
																							2011	2	2	5	387	370	757	90
																							2012	1	2	5	987	1120	2107	270
																							2012	2	2	5	373	407	780	90
																							2013	1	2	5	976	1077	2053	270
																							2013	2	2	5	388	424	812	90
																							2014	1	2	5	1074	1067	2141	270
																							2014	2	2	5	411	396	807	90
																							2015	1	2	5	331	430	761	120
																							2008	1	1	5	761	414	1175	270
																							2008	2	1	5	294	182	476	90
																							2009	1	1	5	791	431	1222	270
																							2009	2	1	5	329	144	473	90
																							2010	1	1	5	858	525	1383	270
																							2010	2	1	5	323	202	525	90
																							2011	1	1	5	875	522	1397	270
																							2011	2	1	5	319	216	535	90
																							2012	1	1	5	755	607	1362	270
																							2012	2	1	5	274	200	474	90
																							2013	1	1	5	864	582	1446	270
																							2013	2	1	5	337	253	590	90
																							2014	1	1	5	819	653	1472	270
																							2014	2	1	5	318	201	519	90
																							2015	1	1	5	303	244	547	120
																							2008	1	2	6	784	486	1270	270
																							2008	2	2	6	333	261	594	90
																							2009	1	2	6	788	486	1274	270
																							2009	2	2	6	341	175	516	90
																							2010	1	2	6	819	538	1357	270
																							2010	2	2	6	349	225	574	90
																							2011	1	2	6	933	618	1551	270
																							2011	2	2	6	376	230	606	90
																							2012	1	2	6	886	597	1483	270
																							2012	2	2	6	297	228	525	90
																							2013	1	2	6	872	631	1503	270
																							2013	2	2	6	397	238	635	90
																							2014	1	2	6	849	578	1427	270
																							2014	2	2	6	335	250	585	90
																							2015	1	2	6	278	219	497	120
																							2008	1	1	6	877	367	1244	270
																							2008	2	1	6	363	168	531	90
																							2009	1	1	6	908	435	1343	270
																							2009	2	1	6	396	180	576	90
																							2010	1	1	6	1108	482	1590	270
																							2010	2	1	6	407	163	570	90
																							2011	1	1	6	1078	464	1542	270
																							2011	2	1	6	407	180	587	90
																							2012	1	1	6	970	444	1414	270
																							2012	2	1	6	361	168	529	90
																							2013	1	1	6	993	478	1471	270
																							2013	2	1	6	407	165	572	90
																							2014	1	1	6	945	485	1430	270
																							2014	2	1	6	396	177	573	90
																							2015	1	1	6	324	162	486	120
																							2008	1	2	7	444	182	626	270
																							2008	2	2	7	242	89	331	90
																							2009	1	2	7	471	185	656	270
																							2009	2	2	7	212	57	269	90
																							2010	1	2	7	487	234	721	270
																							2010	2	2	7	206	83	289	90
																							2011	1	2	7	578	263	841	270
																							2011	2	2	7	233	90	323	90
																							2012	1	2	7	579	263	842	270
																							2012	2	2	7	230	87	317	90
																							2013	1	2	7	578	220	798	270
																							2013	2	2	7	218	81	299	90
																							2014	1	2	7	500	248	748	270
																							2014	2	2	7	235	91	326	90
																							2015	1	2	7	153	74	227	120
																							2008	1	1	7	845	232	1077	270
																							2008	2	1	7	387	98	485	90
																							2009	1	1	7	961	286	1247	270
																							2009	2	1	7	388	106	494	90
																							2010	1	1	7	938	300	1238	270
																							2010	2	1	7	404	95	499	90
																							2011	1	1	7	986	293	1279	270
																							2011	2	1	7	386	129	515	90
																							2012	1	1	7	936	320	1256	270
																							2012	2	1	7	356	125	481	90
																							2013	1	1	7	1006	296	1302	270
																							2013	2	1	7	411	112	523	90
																							2014	1	1	7	964	288	1252	270
																							2014	2	1	7	403	119	522	90
																							2015	1	1	7	294	117	411	120

## Sheet: Subtitle
Period
1	Non-winter
2	Winter
Sex
1	Female
2	Male
Age range	Years
1	20 to 29
2	30 to 39
3	40 to 49
4	50 to 59
5	60 to 69
6	70 to 79
7	80+
